# Supplementary material for: Interaction between Occupational and Non-Occupational Arsenic Exposure and Tobacco Smoke on Lung Cancerogenesis: A Systematic Review
Source: Int J Environ Res Public Health. 2023 Feb 25;20(5):4167. doi: 10.3390/ijerph20054167 (PMC10001869; doi:10.3390/ijerph20054167)
Supplement: Supplementary file 1 [file ijerph-20-04167-s001.zip]

Archive with 1 entries (1 files):
- ijerph-2209724-supplementary.pdf
